# Supplementary material for: Fixed-time event-triggered control for multi-agent systems with input delay
Source: PLoS One. 2023 Nov 13;18(11):e0293424. doi: 10.1371/journal.pone.0293424 (PMC10642835; doi:10.1371/journal.pone.0293424)
Supplement: S1 File — (ZIP) [file pone.0293424.s001.zip]

Archive with 30 entries (29 files):
- Supporting Information/
- Supporting Information/Control Inputs of Heterogeneous MASs with Saturation Function Controller (29).fig
- Supporting Information/Control Inputs of Heterogeneous MASs with Sign Function Controller (17).fig
- Supporting Information/Event Time Instants of Heterogeneous with Saturation Function Controller (29).fig
- Supporting Information/Event Time Instants of Heterogeneous with Sign Function Controller (17).fig
- Supporting Information/Fig. 13(a).tif
- Supporting Information/Fig.1.tif
- Supporting Information/Fig.10.tif
- Supporting Information/Fig.11.tif
- Supporting Information/Fig.12(a).tif
- Supporting Information/Fig.12(b).tif
- Supporting Information/Fig.13(b).tif
- Supporting Information/Fig.2.tif
- Supporting Information/Fig.3.tif
- Supporting Information/Fig.4.tif
- Supporting Information/Fig.5.tif
- Supporting Information/Fig.6.tif
- Supporting Information/Fig.7.tif
- Supporting Information/Fig.8(a).tif
- Supporting Information/Fig.8(b).tif
- Supporting Information/Fig.8(c).tif
- Supporting Information/Fig.9(a).tif
- Supporting Information/Fig.9(b).tif
- Supporting Information/Fig.9(c).tif
- Supporting Information/Table.doc
- Supporting Information/The Formation Path of The Heterogeneous USV-AUV MASs when Input Delay is Not Considered.fig
- Supporting Information/The Formation Path of the Heterogeneous USV-AUV MASs with Input Delay is Considered.fig
- Supporting Information/The Path of the Heterogeneous USV-AUV Formation Using APF.fig
- Supporting Information/The Path of the Heterogeneous USV-AUV Formation Using IAPF.fig
- Supporting Information/The Process of Formation Generation for Heterogeneous USV-AUV MASs.fig
